# Supplementary material for: Poly(2-(dimethylamino)ethyl methacrylate)-Grafted Amphiphilic Block Copolymer Micelles Co-Loaded with Quercetin and DNA
Source: Molecules. 2024 May 28;29(11):2540. doi: 10.3390/molecules29112540 (PMC11173910; doi:10.3390/molecules29112540)
Supplement: Supplementary file 1 [file molecules-29-02540-s001.zip]

Archive with 1 entries (1 files):
- molecules-3011628-supplementary.pdf
